# Supplementary material for: Effect of Supplementing Dairy Goat Diets With Rapeseed Oil or Sunflower Oil on Performance, Milk Composition, Milk Fatty Acid Profile, and in vitro Fermentation Kinetics
Source: Front Vet Sci. 2022 Jun 16;9:899314. doi: 10.3389/fvets.2022.899314 (PMC9244143; doi:10.3389/fvets.2022.899314)
Supplement: Supplementary file 1 [file Table_1.XLSX]

## Sheet: Table S1
Variables Number	Metabolite Number	Metabolite Name	Retention Time (min)b	Retention Index (calculated)c	Retention Index (reported)d	ΔRIe	Identification Levelf	Metabolite Classesg	NIST matchh	Control	Rapeseed	Sunflower	Control	Rapeseed	Sunflower	Control	Rapeseed	Sunflower
1	1	3-hydroxypropionic acid	8.47	1069.79	1057	12.79	2	1	957	5.95422e+06	3.73296e+06	1.19831e+07	1.31164e+07	5.45134e+06	9.01622e+06	8.05153e+06	7.67085e+06	9.88517e+06
2	2	oxalic acid	8.51	1072.5	1111	-38.5	3	1	800	2.14016e+06	763579	1.28686e+06	2.01443e+06	1.23048e+06	1.42831e+06	1.65229e+06	1.57933e+06	1.2113e+06
3	-	UNK1	8.58	1076.98	1086 (estimated)		4	6	806	4.94623e+06	2.73909e+06	3.51186e+06	5.49322e+06	3.74604e+06	4.18438e+06	4.55751e+06	4.19238e+06	3.58551e+06
4	-	UNK2	8.56	1075.42	1092.3	-16.88	4	6	778	5.50195e+06	6.58455e+06	3.9628e+06	5.70256e+06	6.25816e+06	6.04242e+06	5.83989e+06	6.0323e+06	6.0671e+06
5	-	UNK3	8.58	1076.98	1031	45.98	3	6	779	1.6777e+06	1.20156e+06	979073	1.89836e+06	1.52239e+06	1.57457e+06	1.69697e+06	1.56056e+06	1.29479e+06
6	3	glycolic acid	8.67	1082.4	1072	10.4	2	1	896	2.12732e+06	1.45992e+06	561292	1.65968e+06	1.617e+06	1.67638e+06	1.50455e+06	1.48266e+06	1.57619e+06
7	4	caprolic acid	8.67	1082.5	1071	11.5	2	1	949	1.52819e+06	658700	1.52531e+06	773746	429512	331961	566316	430896	429837
8	-	UNK4	8.91	1097.4	0		4	6	0	9.81797e+06	8.81416e+06	1.86665e+06	9.14691e+06	9.29266e+06	9.37043e+06	8.99402e+06	8.92227e+06	9.89386e+06
9	5	alanine	9.08	1107.92	1114	-6.08	2	2	871	6.02464e+06	1.99977e+06	6.48469e+06	3.00617e+06	2.09633e+06	2.33205e+06	3.8825e+06	2.88421e+06	2.51231e+06
10	-	UNK5	9.17	1113.44	0		4	6	0	294592	168218	9506.75	378646	325055	392117	494450	514591	496440
11	-	UNK6	9.37	1125.94	0		4	6	0	2.43033e+07	2.47807e+07	2.12779e+07	2.44699e+07	2.4996e+07	2.48647e+07	2.46056e+07	2.48825e+07	2.51157e+07
12	6	glycine	9.37	1126.46	1105	21.46	2	2	912	2.96084e+07	7.42372e+06	2.51013e+07	9.79508e+06	9.01804e+06	9.25232e+06	1.07951e+07	9.81219e+06	7.23584e+06
13	7	3-hydroxybutanoic acid	9.95	1162.5	1160	2.5	2	1	897	907308	535974	1.08088e+06	455002	519379	360488	510782	389982	817363
14	8	1-(1'-pyrrolidinyl)-2-butanone	10.03	1167.71	1147 (estimated)		2	aminoketones	920	218880	0	67621	12137.3	0	12875.9	12215.3	18772.2	5530.72
15	9	monomethyl phosphate	10.19	1177.19	0		4	inorg. acid	898	496406	53375.3	1.48948e+06	186306	103972	139474	123456	130261	200543
16	10	urea	10.27	1182.19	1194	-11.81	2	ureas	823	814000	741694	602889	695476	809030	715405	606196	618929	489277
17	11	2-hydroxyisovaleric acid	10.17	1176.15	1178	-1.85	3	1	786	2.3261e+06	988007	1.7972e+06	2.83488e+06	1.49144e+06	3.43363e+06	4.44775e+06	3.46119e+06	5.18212e+06
18	12	malonic acid	10.53	1198.96	1201	-2.04	2	1	852	1.37847e+06	862935	0	1.23229e+06	894351	929963	1.05051e+06	1.08989e+06	840273
19	-	UNK7	10.7	1210.95	0		4	6	0	2.03465e+06	2.18491e+06	131003	2.16314e+06	2.11219e+06	2.04271e+06	2.04302e+06	2.04555e+06	2.02892e+06
20	-	UNK8	10.83	1219.88	0		4	6	0	2.19654e+06	382664	-1.23768e+06	614203	547273	679986	526764	556158	392564
21	13	L-valine	10.77	1215.71	1225.6	-9.89	2	2	900	3.09537e+06	1.19754e+06	5.3255e+06	2.19606e+06	1.31764e+06	2.23739e+06	1.85856e+06	1.98896e+06	1.96845e+06
22	14	dihydroxyacetone	10.88	1223.81	1024 (estimated)		3	ketone	883	719025	219522	111954	305673	242213	282935	224633	253203	332411
23	15	succinic acid	12.17	1315.36	1314	1.36	2	1	919	1.25842e+07	6.00382e+06	1.44114e+07	7.5051e+06	6.23622e+06	5.78227e+06	6.94811e+06	6.40575e+06	5.7112e+06
24	16	glyceric acid	12.38	1330.71	1342	-11.29	2	1	882	942043	392500	816032	737536	510280	550095	576022	526040	524512
25	17	uracil	12.46	1336.43	1330	6.43	2	pyrimidones	891	943233	1.05941e+06	537758	4.10196e+06	959121	1.80727e+06	1.059e+06	977363	1.14945e+06
26	-	UNK9	12.52	1340.83	0		4	6	0	2.71019e+06	2.59844e+06	1.6161e+06	8.61715e+06	4.0041e+06	5.7549e+06	6.06635e+06	5.25718e+06	2.66012e+06
27	18	fumaric acid	12.65	1349.88	1345	4.88	2	1	904	1.81216e+06	462678	966672	604429	472809	346345	508723	602336	218459
28	19	N,N-dimethyl-2-phenylmethoxyethanamine	12.72	1355	1316 (estimated)		3	amine der.	821	808484	246925	550017	316865	321939	379217	241861	263171	229295
29	20	serine	12.79	1360.12	1369.5	-9.38	2	2	892	1.4128e+07	2.56681e+06	1.65993e+07	1.96316e+06	1.45155e+06	1.26009e+06	2.36056e+06	1.94399e+06	1.09835e+06
30	-	UNK10	13.05	1378.57	0		4	6	0	56641.7	68236.3	77491.7	86406.3	86617	90125.7	112431	119934	117993
31	-	UNK11	13.06	1378.93	0		4	6	0	756968	129501	188618	118236	142752	88672.9	206848	176710	99602.6
32	21	L-threonine	13.13	1384.29	1367.4	16.89	2	2	882	2.91229e+06	1.21905e+06	3.08351e+06	1.01987e+06	939977	762483	1.06667e+06	929746	756874
33	-	UNK12	13.2	1388.93	0		4	6	0	1.41864e+06	917379	253550	2.36535e+06	1.29258e+06	1.55729e+06	1.82974e+06	1.54936e+06	739303
34	-	UNK13	13.31	1397.38	0		4	6	0	259740	87054.7	126898	326878	152549	272836	220315	252378	220255
35	22	dihydroxypropanal O-methyloxime	13.62	1421.82	1215 (estimated)		3	oxime	777	517310	217652	328003	245126	243880	210439	277963	268611	263599
36	-	UNK14	13.86	1440.96	0		4	6	0	2.3931e+07	8.16621e+06	2.00913e+07	1.79526e+07	1.29478e+07	1.31121e+07	1.69771e+07	1.53964e+07	1.0745e+07
37	23	capric acid	14.06	1456.89	1455	1.89	2	3	894	1.95065e+06	751836	737083	748115	462297	395596	1.16611e+06	570662	857541
38	-	UNK15	14.13	1462.78	0		4	6	0	182724	103755	547195	138425	111899	122117	125437	121135	146021
39	24	2,3-dihydroxypropyl 2-methylpropanoate deriv.	14.21	1468.94	1324 (estimated)		3	ester	870	463807	274160	565179	339276	190256	204534	309519	203216	230789
40	-	UNK16	14.19	1467.6	0		4	6	0	502085	0	982023	0	0	0	0	0	0
41	25	aminomalonic acid	14.19	1467.47	1413 (estimated)		3	2	815	1.66036e+06	190610	2.26884e+06	243267	335107	252329	334277	279535	97118.2
42	-	UNK17	14.32	1477.64	0		4	6	0	373695	199518	601886	216769	180478	178490	198124	208298	190950
43	26	malic acid	14.44	1487.15	1390 (estimated)		3	1	904	1.18666e+07	2.97057e+06	9.99029e+06	3.39598e+06	2.91688e+06	2.13732e+06	2.53968e+06	3.46598e+06	1.10145e+06
44	-	UNK18	14.48	1491.03	0		4	6	0	506781	17125.3	772868	81425.6	45087.2	55605	54196.5	62075.5	37770.8
45	-	UNK19	14.68	1507.1	0		4	6	0	123574	156982	1969.96	286693	235786	306821	296597	335925	351224
46	-	UNK20	14.74	1511.78	0		4	6	0	946957	340238	327962	524768	455139	469932	568681	556428	499463
47	27	L-pyroglutamic acid	14.81	1517.54	1520.7	-3.16	3	2	767	2.38143e+06	896462	3.00166e+06	899552	904464	818039	990245	1.02763e+06	923805
48	27	L-pyroglutamic acid	14.82	1518.21	1520.7	-2.49	2	2	927	438739	135906	1.29629e+06	115596	91576.8	117512	75826.9	164943	90815.5
49	28	3-hydroxyproline	14.89	1523.43	1504	19.43	2	2	892	584007	245679	811155	262539	243470	223898	253975	280597	217709
50	29	pyroglutamic acid	14.97	1530.25	1511	19.25	3	2	798	1.4316e+06	688547	3.50611e+06	538297	847164	534822	440208	572067	215980
51	-	UNK21	15.1	1540.43	0		4	6	0	319086	168115	792275	230848	197151	223286	182948	241932	217263
52	30	L-threonic acid	15.31	1557.16	1523.2	33.96	3	4	847	1.0698e+06	398648	1.72844e+06	553756	458064	565786	543801	615985	548672
53	-	UNK22	15.37	1561.98	0		4	6	0	1.58678e+06	1.49648e+06	1.1476e+06	1.90157e+06	1.68413e+06	1.6532e+06	1.83121e+06	1.95546e+06	1.82054e+06
54	20	serine	15.48	1571.08	1580	-8.92	2	2	865	1.19992e+06	393915	827143	565493	501154	485302	584729	561023	424882
55	-	UNK23	15.54	1576.04	0		4	6	0	260837	81236.3	875544	156333	114383	121408	129594	131788	119819
56	31	2-propionylbenzoic acid	15.68	1587.42	1598	-10.58	2	1	862	1.32612e+06	566541	469198	827135	732832	718887	917222	912451	738611
57	-	UNK24	15.79	1596.12	1524.2	71.92	3	6	782	519798	183907	185699	371988	267845	215931	276018	277947	254531
58	32	α-ketoglutaric acid	15.86	1602.11	1622	-19.89	2	1	860	2.4377e+06	424465	3.28822e+06	566077	608302	387234	762180	662148	482416
59	-	UNK25	15.9	1604.98	0		4	6	0	2.57941e+06	102024	1.10878e+06	617829	439785	386340	626555	592962	233876
60	33	L-glutamic acid	16.02	1615.99	1629.4	-13.41	2	2	862	1.1734e+07	2.63018e+06	1.40115e+07	2.11205e+06	3.24889e+06	1.52123e+06	1.1989e+06	2.23156e+06	457732
61	34	L-phenylalanine	16.06	1620.21	1710 (estimated)		3	2	815	2.07132e+06	421733	2.48957e+06	697689	604154	496579	580430	534988	330420
62	-	UNK26	16.37	1647.51	0		4	6	0	4.68264e+07	8.86374e+06	4.36371e+07	2.7222e+07	1.70362e+07	1.68979e+07	2.49523e+07	2.06625e+07	1.14139e+07
63	35	D-xylose	16.57	1665.76	1692 (estimated)		2	4	855	1.17893e+06	583649	0	1.20702e+06	952705	1.12747e+06	882846	1.10276e+06	891494
64	-	UNK27	16.64	1672.55	0		4	6	0	1.17621e+06	287306	2.72949e+06	602328	443401	437138	518663	558194	420264
65	32	α-ketoglutaric acid	16.67	1674.81	1386 (estimated)		3	1	806	2.40728e+06	173172	1.6242e+06	282097	228729	113900	258062	152299	78799
66	-	UNK28	16.87	1692.76	0		4	6	0	5.08572e+07	3.48592e+07	4.21452e+07	5.75232e+07	4.83999e+07	4.95166e+07	5.47745e+07	5.42509e+07	4.59581e+07
67	36	β-L-(-)-fucopyranose	17.02	1706.49	1697.4	9.09	2	4	829	1.26885e+06	570976	392352	1.05539e+06	996240	1.00132e+06	837987	1.05673e+06	727575
68	37	ribitol	16.99	1704.22	1727.1	-22.88	2	5	845	2.66323e+06	1.1825e+06	2.84192e+06	1.81182e+06	1.72436e+06	1.54854e+06	1.68043e+06	1.79232e+06	1.36816e+06
69	37	ribitol	17.15	1718.25	1727.1	-8.85	2	5	918	571118	213303	158043	271952	303515	284782	267918	346313	298768
70	37	ribitol	17.22	1724.59	1727.1	-2.51	2	5	917	2.34137e+07	8.76384e+06	3.23366e+07	1.14283e+07	1.3176e+07	1.18169e+07	1.12888e+07	1.60109e+07	1.01575e+07
71	38	orotic acid	17.4	1740.87	1740	0.87	2	1	897	556302	20168.9	21943.9	17669.6	0	0	0	0	18282
72		UNK29	17.45	1745.4	0		4	6	0	887785	405050	682694	512834	482329	425886	471724	484491	390338
73	39	L-(-)-sorbofuranose	17.66	1764.4	1778.8	-14.4	3	4	773	2.56782e+06	907049	3.68121e+06	1.46662e+06	1.39473e+06	1.15484e+06	1.16246e+06	1.20402e+06	870342
74	40	glycerol 1-phosphate	17.62	1760.94	1744	16.94	2	ester	871	1.01706e+07	874607	1.04874e+07	5.19637e+06	1.88737e+06	1.29864e+06	1.93183e+06	1.92545e+06	1.05106e+06
75	41	α-D-mannopyranose	17.89	1785.67	1793.6	-7.93	2	4	832	510142	910397	657269	1.19627e+06	967727	1.15546e+06	956047	1.09939e+06	1.56667e+06
76	-	UNK30	18.11	1805.37	0		4	6	0	998512	9370.57	616167	100408	156395	114671	303469	267722	39039.7
77	42	α-D-allopyranose	18.08	1802.44	1814.3	-11.86	2	4	852	2.84069e+06	1.04102e+06	1.46444e+06	1.19552e+06	1.37067e+06	859810	1.1175e+06	1.15753e+06	615979
78	43	citric acid	18.25	1819.35	1839	-19.65	2	1	883	1.14345e+08	1.93824e+07	1.03846e+08	3.39106e+07	3.05896e+07	1.41801e+07	3.13242e+07	2.36585e+07	9.80698e+06
79	-	UNK31	18.43	1837.07	0		4	6	0	1.36438e+07	6.19012e+06	1.79548e+07	7.065e+06	6.86739e+06	6.60354e+06	5.80557e+06	6.72308e+06	4.95363e+06
80	44	hippuric acid	18.49	1842.6	1805	37.6	3	1	861	0	0	7656.72	0	0	0	0	0	3786
81	45	D-(+)-galactopyranose	18.62	1855.61	1846.7	8.91	2	4	880	3.52741e+06	3.38911e+06	7.26246e+06	5.6916e+06	4.54302e+06	5.02977e+06	4.10389e+06	5.03684e+06	5.92383e+06
82	46	β-D-(+)-mannopyranose	18.97	1889.92	1890.3	-0.38	2	4	889	2.91947e+07	1.79692e+07	2.69688e+07	1.77635e+07	1.86225e+07	1.65566e+07	1.68011e+07	1.88855e+07	1.57077e+07
83	47	β-D-(+)-talopyranose	19.07	1899.84	1895.9	3.94	2	4	885	5.86673e+06	4.27703e+06	8.44944e+06	6.69239e+06	5.90345e+06	5.71707e+06	4.79578e+06	6.08833e+06	6.01819e+06
84	-	UNK32	19.2	1912.03	0		4	6	0	1.39053e+06	1.43882e+06	3.10818e+06	1.88565e+06	1.26923e+06	1.47758e+06	1.21717e+06	1.51839e+06	1.42763e+06
85	-	UNK33	19.63	1953.98	0		4	6	0	548261	151806	547764	346227	164951	124069	204436	161826	173702
86	48	D-gluconic acid	19.71	1962.28	2009.7	-47.42	3	4	816	156.073	54259	428546	48165.4	0	171232	81442.8	133802	340041
87	49	D-glucono-1,4-lactone	19.7	1960.98	1932	28.98	2	4	804	375568	425111	0	907293	731623	741688	492534	652355	676165
88	50	β-D-glucopyranose	19.84	1974.63	2009.5	-34.87	3	4	894	1.87164e+07	6.09242e+06	1.19087e+07	5.2089e+06	6.35953e+06	4.12901e+06	4.40678e+06	6.79924e+06	3.21869e+06
89	-	UNK34	20.03	1992.85	0		4	6	0	1.47369e+06	433689	1.49611e+06	835117	661179	938506	1.04928e+06	1.33013e+06	1.21889e+06
90	-	UNK35	20.32	2018.19	0		4	6	0	3.53457e+06	624732	1.81463e+06	2.74376e+06	1.41939e+06	1.50105e+06	2.63775e+06	1.92056e+06	678865
91	51	scyllo-inositol	20.35	2020.69	2194 (estimated)		3	5	844	3.98427e+06	1.10126e+06	3.24235e+06	1.95616e+06	1.62826e+06	2.16791e+06	2.05285e+06	1.89784e+06	1.83823e+06
92	52	palmitic acid	20.49	2032.36	2039.1	-6.74	2	3	891	137319	17581.4	166651	49303	19099.4	38077.6	91417	59188	63918.2
93	53	myo-inositol	21.02	2076.25	2153	-76.75	3	5	942	4.98663e+07	1.81939e+07	7.03644e+07	2.38532e+07	3.02781e+07	2.50794e+07	2.20151e+07	2.7025e+07	2.04137e+07
94	53	myo-inositol	21.21	2092.78	2153	-60.22	3	5	963	1.33454e+06	453415	803154	722377	789787	677725	606947	711327	520055
95	-	UNK36	21.52	2118.33	0		4	6	0	1.43919e+06	321841	2.98508e+06	530078	523023	451783	416047	477237	504655
96	54	2-pentadecyl-1,3-dioxolane	21.92	2151.39	2030 (estimated)		3	3	780	2.27163e+07	2.2107e+06	1.14005e+07	1.59946e+07	7.36736e+06	7.8137e+06	1.52772e+07	1.13134e+07	2.13472e+06
97	-	UNK37	22.16	2171.25	2321 (estimated)		3	6	761	1.15921e+06	408436	725172	655858	547250	526154	602654	578544	382498

## Sheet: Table S1 Caption
Table S1. A list of identified metabolites from untargeted GC-MS foodomics of goat milk samples. * A-J columns of the excel data represent: A) Variable number; B) Metabolite number; C) Metabolite name; D) Retention time (min); E) Retention index (RI) calculated; F) Retention index (RI) reported; G) Difference between calculated and reported RI; H) Identification level of the metabolites. Level 2 …
