# Supplementary material for: Effect of Supplementing Dairy Goat Diets With Rapeseed Oil or Sunflower Oil on Performance, Milk Composition, Milk Fatty Acid Profile, and in vitro Fermentation Kinetics
Source: Front Vet Sci. 2022 Jun 16;9:899314. doi: 10.3389/fvets.2022.899314 (PMC9244143; doi:10.3389/fvets.2022.899314)
Supplement: Supplementary file 2 [file Table_2.XLSX]

## Sheet: Table S2
Variables No.	Metabolite Type	Metabolite name	Class	End ppm	Start ppm	Multiplicity	Type of protons	Metabolite classes
1	1	butanoic acid 1	SS	0.9147	0.88786	t	CH3	3
2	2	valine1	SS	1.01	0.98641	d	CH3	2
3	3	isoleucine1	SS	1.0336	1.01117	d	CH3	2
4	2	valine2	SS	1.0598	1.03523	d	CH3	2
5	4	ethanol	SS	1.1913	1.1606	d(t)	CH3	7
6	5	isobutyric acid	SS	1.2404	1.21836	d	CH3	3
7	6	capric acid	SS	1.3144	1.27016	br,s	CH2	3
8	7	lactic acid	SS	1.3502	1.32242	d	CH3	1
9	3	isoleucine2	SS	1.468	1.42969	m	γ-CH2	2
10	8	alanine	SS	1.5088	1.47369	d	CH3	2
11	1	butanoic acid 2	SS	1.5823	1.53237	m	CH2	3
12	9	ornithine	SS	1.7847	1.72238	m	CH2	2
13	9	ornithine2	SS	1.9151	1.8466	m	CH2	2
14	10	acetic acid	SS	1.9323	1.91743	s	CH3	3
15	11	methionine	SS	2.1893	2.15442	m	(part of) CH3, CH2	2
16	12	acetone	SS	2.2433	2.2351	s	CH3	7
17	13	lipid	SS	2.3382	2.24358	br,s	-CH2-C = O	3
18	14	glutamic acid	SS	2.3777	2.33938	m	CH2	2
19	15	oxaloacetic acid	SS	2.3875	2.37766	s	CH2	1
20	16	succinic acid	SS	2.413	2.40173	s	CH2	1
21	17	glutamine	SS	2.4884	2.42671	m	CH2	2
22	18	citric acid 1	SS	2.5635	2.52206	d	CH2	1
23	19	methylamine	SS	2.6176	2.61053	s	CH3	6
24	18	citric acid 2	SS	2.6687	2.64949	s(d)	½ CH2	1
25	18	citric acid 3	SS	2.6976	2.67608	s(d)	½ CH2	1
26	20	dimethylamine	SS	2.7281	2.71779	s	CH3	6
27	21	2-oxoglutaric acid	SS	3.0224	2.99169	t	CH2	1
28	22	creatine	SS	3.0474	3.04005	s	CH3	2
29	23	creatinine	SS	3.0561	3.04738	s	CH3	2
30	24	malonic acid	SS	3.118	3.10744	s	CH2	1
31	25	choline1	SS	3.1991	3.19339	s	CH3	6
32	26	glycerophosphocholine	SS	3.2122	3.20003	s	CH3	6
33	27	carnitine	SS	3.2255	3.21424	s	CH3	6
34	28	acetylcholine	SS	3.2365	3.22547	s	CH3	6
35	29	taurine1	SS	3.2631	3.25687	s(t)	CH2	1
36	29	taurine2	SS	3.28	3.27154	s(t)	CH2	1
37	30	lactose1	SS	3.3398	3.2814	m	CH	4
38	31	methanol	SS	3.3481	3.33985	s	CH3	7
39	32	methylguanidine	SS	3.3694	3.36414	s	=N-CH3	6
40	29	taurine3	SS	3.4302	3.40975	t	CH2	1
41	33	uridine diphosphate glucose	SS	3.5262	3.44688	tt	N/A	5
42	30	lactose2	SS	3.6018	3.53902	m	CH	4
43	30	lactose3	SS	3.6348	3.60182	m	CH	4
44	30	lactose4	SS	3.713	3.63506	m	CH	4
45	30	lactose5	SS	3.7783	3.72032	m	CH	4
46	30	lactose6	SS	3.8526	3.78037	m	CH	4
47	30	lactose7	SS	3.9371	3.85303	m	CH	4
48	30	lactose8	SS	3.9963	3.94058	m	CH	4
49	N/A	bin6	BINS	4.0715	4.02126	m	CH2	N/A
50	34	malic acid	SS	4.3018	4.28048	dd	CH	1
51	30	lactose9	SS	4.4904	4.44253	dd	CH	4
52	35	β-galactose	SS	4.5594	4.53352	d	CH	4
53	36	β-glucose	SS	4.6137	4.58624	d	CH	4
54	37	mannose	SS	5.1178	5.09552	d	CH2	4
55	38	glucose-1-phosphate	SS	5.5356	5.50717	m	CH	4
56	39	urea	SS	5.7068	5.69099	br,s	NH2	6
57	40	uridine	SS	5.9291	5.90666	m	CH2	5
58	41	uridine diphosphate-N-acetylglucosamine1	SS	6.0045	5.96351	m	CH	5
59	42	orotic acid	SS	6.2026	6.19477	s	-C=CH	1
60	43	fumaric acid	SS	6.5305	6.52069	s	HC=CH	1
61	44	tyrosine1	SS	6.9291	6.90208	d	(CH)2	2
62	44	tyrosine2	SS	7.2163	7.19019	d	(CH)2	2
63	45	phenylalanine	SS	7.4001	7.25918	m	(=CH)5	2
64	46	hippuric acid 1	SS	7.5865	7.54453	t	CH2, CH	1
65	46	hippuric acid 2	SS	7.6711	7.62957	m	CH	1
66	46	hippuric acid 3	SS	7.8778	7.82989	m	CH2, CH	1
67	41	uridine diphosphate-N-acetylglucosamine2	SS	7.9504	7.91607	tt	CH	5
68	47	adenine	SS	8.0953	8.06551	d	CH	5
69	48	formic acid	SS	8.5012	8.49388	s	CH	3
70	N/A	UNK1	SUS	2.0944	2.08314	s	N/A	N/A
71	N/A	UNK2	SUS	2.6754	2.66989	s	N/A	N/A
72	N/A	UNK3	SUS	2.7169	2.7084	s	N/A	N/A
73	N/A	UNK4	SUS	3.1693	3.15694	s	N/A	N/A
74	N/A	UNK5	SUS	3.3577	3.35131	s	N/A	N/A
75	N/A	UNK6	SUS	3.3802	3.37468	s	N/A	N/A
76	N/A	UNK7	SUS	4.2248	4.19362	m	N/A	N/A
77	N/A	UNK8	SUS	4.3424	4.31784	dd	N/A	N/A
78	N/A	UNK9	SUS	4.3953	4.34	m	N/A	N/A
79	N/A	UNK10	SUS	4.8287	4.80146	d	N/A	N/A
80	N/A	UNK11	SUS	4.9392	4.90024	t	N/A	N/A
81	N/A	UNK12	SUS	5.404	5.37996	t	N/A	N/A
82	N/A	UNK13	SUS	5.5711	5.54086	q	N/A	N/A
83	N/A	UNK14	SUS	5.6213	5.59472	q	N/A	N/A
84	N/A	UNK15	SUS	5.6307	5.62154	d	N/A	N/A
85	N/A	UNK16	SUS	5.6614	5.63277	q	N/A	N/A
86	N/A	UNK17	SUS	5.8251	5.80261	d	N/A	N/A
87	N/A	UNK18	SUS	5.9557	5.93348	dd	N/A	N/A
88	N/A	UNK19	SUS	6.1088	6.09094	d	N/A	N/A
89	N/A	UNK20	SUS	8.1168	8.10493	s	N/A	N/A
90	N/A	UNK21	SUS	8.2551	8.24749	s	N/A	N/A
91	N/A	UNK22	SUS	8.292	8.28325	s	N/A	N/A
92	N/A	UNK23	SUS	8.3078	8.29677	d	N/A	N/A
93	N/A	UNK24	SUS	8.3513	8.34	s	N/A	N/A
94	N/A	UNK25	SUS	8.5406	8.53101	s	N/A	N/A
95	N/A	UNK26	SUS	8.5649	8.55324	s	N/A	N/A
96	N/A	UNK27	SUS	8.5968	8.58465	s	N/A	N/A
97	N/A	bin-caprylic acid,lipid,caproic acid (CH3)	BINS	0.89	0.85	N/A	CH3	N/A
98	N/A	bin-isoleucine (δ-CH3), leucine (CH3)	BINS	0.94	0.92	N/A	CH3	N/A
99	N/A	bin-2-aminobutyric acid (γ-CH3),pantothenic acid	BINS	0.98	0.94	N/A	N/A	N/A
100	N/A	bin-β-fucose,3-hydroxybutyric acid (CH3)	BINS	1.2174	1.19292	N/A	CH3	N/A
101	N/A	bin-β-fucose(CH3)	BINS	1.2642	1.24197	N/A	CH3	N/A
102	N/A	bin1	BINS	1.4279	1.39095	N/A	N/A	N/A
103	N/A	bin-N-acetyl-D-glucosamine(CH2)	BINS	2.0561	2.04372	N/A	CH3	N/A
104	N/A	bin-glutamic acid,N-acetylsugar B(CH3)	BINS	2.0694	2.05884	N/A	CH3	N/A
105	N/A	bin-glutamic acid,N-acetylsugar C(CH3)	BINS	2.0824	2.07076	N/A	CH3	N/A
106	N/A	bin-Glutamic acid (β-CH2), Glutamine (β-CH2)	BINS	2.1491	2.1	N/A	β-CH2	N/A
107	N/A	bin-methionine,acetylcholine	BINS	2.1542	2.14961	N/A	N/A	N/A
108	N/A	bin-taurine,betaine	BINS	3.2702	3.26306	N/A	N/A	N/A
109	N/A	bin2	BINS	3.4448	3.43	N/A	N/A	N/A
110	N/A	bin-galactose,creatinie	BINS	4.0932	4.07168	N/A	N/A	N/A
111	N/A	bin-lactic acid (CH)	BINS	4.1494	4.1	N/A	CH	N/A
112	N/A	bin-3-hydroxybutyric acid,phosphocholine	BINS	4.1927	4.15374	N/A	N/A	N/A
113	N/A	bin3	BINS	4.2505	4.23	N/A	N/A	N/A
114	N/A	bin4	BINS	4.2793	4.25046	N/A	N/A	N/A
115	N/A	bin-lactose,galactose,β-glucose	BINS	5.2748	5.22342	N/A	N/A	N/A
116	N/A	bin5	BINS	6.1615	6.12761	N/A	N/A	N/A

## Sheet: Table S2 Caption
Table S2. A list of identified metabolites from NMR foodomics of goat milk samples. * A-I columns of the excel data represent: A) Variable number; B) Metabolite number; C) Metabolite name; D) NMR metabolite class. SS are SigMa based identified spectral intervals corresponding to Signature Signals (SS); SUS are identified spectral intervals corresponding to Signals of Unknown Spin systems (SUS) us…
